# Supplementary material for: Cardioprotective Effects of Palmitoleic Acid (C16:1n7) in a Mouse Model of Catecholamine-Induced Cardiac Damage Are Mediated by PPAR Activation
Source: Int J Mol Sci. 2021 Nov 24;22(23):12695. doi: 10.3390/ijms222312695 (PMC8657733; doi:10.3390/ijms222312695)
Supplement: Supplementary file 1 [file ijms-22-12695-s001.zip]

Archive with 2 entries (2 files):
- Betz I et al., Table S1_RNseq Data over_100_R.xlsx
- ijms-1434211 supplementary.pdf
